# Supplementary material for: Effects of MAPK Homologous Genes on Chemotaxis and Egg Hatching in Meloidogyne incognita
Source: Pathogens. 2025 Dec 16;14(12):1290. doi: 10.3390/pathogens14121290 (PMC12735999; doi:10.3390/pathogens14121290)
Supplement: Supplementary file 1 [file pathogens-14-01290-s001.zip]

Archive with 1 entries (1 files):
- pathogens-4014516-supplementary.pdf
